# Supplementary material for: Dysregulation of Immune Cell Subpopulations in Atypical Hemolytic Uremic Syndrome
Source: Int J Mol Sci. 2023 Jun 11;24(12):10007. doi: 10.3390/ijms241210007 (PMC10298405; doi:10.3390/ijms241210007)
Supplement: Supplementary file 1 [file ijms-24-10007-s001.zip]

Archive with 1 entries (1 files):
- ijms-2423067-Supplementary Materials.pdf
